# Supplementary material for: Computationally-guided drug repurposing enables the discovery of kinase targets and inhibitors as new schistosomicidal agents
Source: PLoS Comput Biol. 2018 Oct 22;14(10):e1006515. doi: 10.1371/journal.pcbi.1006515 (PMC6211772; doi:10.1371/journal.pcbi.1006515)
Supplement: S1 Table — (XLS) [file pcbi.1006515.s001.xls]

## Sheet: S1_table.txt
PARENT_MOLREGNO	CHEMBL_ID	SYNONYMS	DEVELOPMENT_PHASE	RESEARCH_CODES	APPLICANTS	USAN_STEM	USAN_STEM_DEFINITION	USAN_STEM_SUBSTEM	USAN_YEAR	FIRST_APPROVAL	ATC_CODE	ATC_CODE_DESCRIPTION	INDICATION_CLASS	DRUG_TYPE	RULE_OF_FIVE	FIRST_IN_CLASS	CHIRALITY	PRODRUG	ORAL	PARENTERAL	TOPICAL	BLACK_BOX	AVAILABILITY_TYPE	CANONICAL_SMILES
397524	CHEMBL231779	Apixaban (FDA, INN, USAN)	4	BMS-562247; BMS-562247-01	Bristol Myers Squibb Co Pharmaceutical Research Institute	#NAME?	antithrombotic: blood coagulation factor XA inhibitors	#NAME?	2005	2012	B01AF02	B01AF02 [Blood And Blood Forming Organs:Antithrombotic Agents:Antithrombotic Agents:Direct factor Xa inhibitors]		Synthetic Small Molecule	Y	N	Achiral Molecule	N	Y	N	N	Y	Prescription-only	COc1ccc(cc1)n2nc(C(=O)N)c3CCN(C(=O)c23)c4ccc(cc4)N5CCCCC5=O
1795	CHEMBL33	Levofloxacin (BAN, FDA, INN, JAN, USAN)	4	DR-3355; RWJ-25213	Santen Inc; Janssen Pharmaceuticals Inc	#NAME?	antibacterials (quinolone derivatives)	#NAME?	1996	1996	S01AE05; J01MA12	S01AE05 [Sensory Organs:Ophthalmologicals:Antiinfectives:Fluoroquinolones]; J01MA12 [Antiinfectives For Systemic Use:Antibacterials For Systemic Use:Quinolone Antibacterials:Fluoroquinolones]	Antibacterial	Synthetic Small Molecule	Y	N	Single Stereoisomer	N	Y	Y	Y	Y	Prescription-only	C[C@H]1COc2c(N3CCN(C)CC3)c(F)cc4C(=O)C(=CN1c24)C(=O)O
13048	CHEMBL535	Sunitinib (INN); Sunitinib Malate (FDA)	4	SU-11248	Cp Pharmaceuticals International Cv	#NAME?	tyrosine kinase inhibitors	#NAME?		2006	L01XE04	L01XE04 [Antineoplastic And Immunomodulating Agents:Antineoplastic Agents:Other Antineoplastic Agents:Protein kinase inhibitors]		Synthetic Small Molecule	Y	N	Achiral Molecule	N	Y	N	N	Y	Prescription-only	CCN(CC)CCNC(=O)c1c(C)[nH]c(\C=C\2/C(=O)Nc3ccc(F)cc23)c1C
60401	CHEMBL834	Pamidronic Acid (MI, BAN, INN); Pamidronate Disodium (JAN, USAN, FDA)	4	CGP-23339AE	Novartis Pharmaceuticals Corp; Bedford Laboratories Div Ben Venue Laboratories Inc				1990	1991	M05BA03	M05BA03 [Musculo-Skeletal System:Drugs For Treatment Of Bone Diseases:Drugs Affecting Bone Structure And Mineralization:Bisphosphonates]	Bone Resorption Inhibitor	Synthetic Small Molecule	N	N	Achiral Molecule	N	N	Y	N	N	Prescription-only	NCCC(O)(P(=O)(O)O)P(=O)(O)O
2080	CHEMBL36	Pyrimethamine (BAN, FDA, INN, JAN, USP)	4	GNF-Pf-5586; TCMDC-123831; TCMDC-125860	Hoffmann La Roche Inc; Corepharma Llc					1953	P01BD01; P01BD51	P01BD01 [Antiparasitic Products, Insecticides And Repellents:Antiprotozoals:Antimalarials:Diaminopyrimidines]; P01BD51 [Antiparasitic Products, Insecticides And Repellents:Antiprotozoals:Antimalarials:Diaminopyrimidines]	Antimalarial	Synthetic Small Molecule	Y	N	Achiral Molecule	N	Y	N	N	N	Prescription-only	CCc1nc(N)nc(N)c1c2ccc(Cl)cc2
44920	CHEMBL779	Tadalafil (BAN, FDA, INN, USAN)	4	IC-351; IC351	Eli Lilly Co; Eli Lilly And Co	#NAME?	PDE5 inhibitors	#NAME?	2001	2003	G04BE08	G04BE08 [Genito Urinary System And Sex Hormones:Urologicals:Urologicals:Drugs used in erectile dysfunction]		Synthetic Small Molecule	Y	N	Single Stereoisomer	N	Y	N	N	N	Prescription-only	CN1CC(=O)N2[C@H](Cc3c([nH]c4ccccc34)[C@H]2c5ccc6OCOc6c5)C1=O
705778	CHEMBL1256786	Formoterol (BAN, INN); Formoterol Fumarate (FDA, JAN, USAN); Formoterol Fumarate Dihydrate (FDA)	4	BD-40A; CGP-25827A; YM-08316	Novartis Pharmaceuticals Corp; Mylan Specialty Lp; Merck Sharp And Dohme Corp; Astrazeneca Lp	#NAME?	bronchodilators (phenethylamine derivatives)	#NAME?	1997	2001	R03AC13	R03AC13 [Respiratory System:Drugs For Obstructive Airway Diseases:Adrenergics, Inhalants:Selective beta-2-adrenoreceptor agonists]	Bronchodilator	Synthetic Small Molecule	Y	N	Racemic Mixture	N	N	N	Y	Y	Prescription-only	COc1ccc(CC(C)NCC(O)c2ccc(O)c(NC=O)c2)cc1
83772	CHEMBL923	Risedronic Acid (BAN, INN); Risedronate Sodium (USAN, FDA)	4	NE-58095	Warner Chilcott Co Llc				1990	1998	M05BA07	M05BA07 [Musculo-Skeletal System:Drugs For Treatment Of Bone Diseases:Drugs Affecting Bone Structure And Mineralization:Bisphosphonates]	Regulator (calcium)	Synthetic Small Molecule	Y	N	Achiral Molecule	N	Y	N	N	N	Prescription-only	OC(Cc1cccnc1)(P(=O)(O)O)P(=O)(O)O
1085	CHEMBL17	Diclofenamide (DCF, BAN, INN, JAN); Dichlorphenamide (FDA, USP)	4		Taro Pharmaceuticals Usa Inc					1958	S01EC02	S01EC02 [Sensory Organs:Ophthalmologicals:Antiglaucoma Preparations And Miotics:Carbonic anhydrase inhibitors]	Carbonic Anhydrase Inhibitor	Synthetic Small Molecule	Y	N	Achiral Molecule	N	Y	N	N	N	Discontinued	NS(=O)(=O)c1cc(Cl)c(Cl)c(c1)S(=O)(=O)N
675224	CHEMBL1201273	Protokylol (BAN, INN); Protokylol HCl (FDA, MI)	4		Sanofi Aventis Us Llc					1982				Synthetic Small Molecule	Y	N	Racemic Mixture	N	Y	N	N	N	Discontinued	CC(Cc1ccc2OCOc2c1)NCC(O)c3ccc(O)c(O)c3
316787	CHEMBL1372	Glutathione disulfide (FDA); Oxiglutatione (FDA, INN)	4		Alcon Pharmaceuticals Ltd; Alcon Laboratories Inc; Akorn Inc					2008				Synthetic Small Molecule	N	N	Single Stereoisomer	Y	N	N	N	N	Prescription-only	N[C@@H](CCC(=O)N[C@@H](CSSC[C@H](NC(=O)CC[C@H](N)C(=O)O)C(=O)NCC(=O)O)C(=O)NCC(=O)O)C(=O)O
88797	CHEMBL941	Imatinib (BAN, INN); Imatinib mesylate (FDA)	4	STI-571	Novartis Pharmaceuticals Corp	#NAME?	tyrosine kinase inhibitors	#NAME?		2001	L01XE01	L01XE01 [Antineoplastic And Immunomodulating Agents:Antineoplastic Agents:Other Antineoplastic Agents:Protein kinase inhibitors]		Synthetic Small Molecule	Y	N	Achiral Molecule	N	Y	N	N	N	Prescription-only	CN1CCN(Cc2ccc(cc2)C(=O)Nc3ccc(C)c(Nc4nccc(n4)c5cccnc5)c3)CC1
691867	CHEMBL1229517	Vemurafenib (FDA, INN, USAN)	4	PLX-4032; RG-7204; Ro-5185426	Hoffmann La Roche Inc	#NAME?	raf kinase inhibitors	#NAME?	2010	2011	L01XE15	L01XE15 [Antineoplastic And Immunomodulating Agents:Antineoplastic Agents:Other Antineoplastic Agents:Protein kinase inhibitors]		Synthetic Small Molecule	Y	N	Achiral Molecule	N	Y	N	N	N	Prescription-only	CCCS(=O)(=O)Nc1ccc(F)c(C(=O)c2c[nH]c3ncc(cc23)c4ccc(Cl)cc4)c1F
261343	CHEMBL1308	Fomepizole (BAN, FDA, INN, USAN)	4	4-MP	Paladin Labs Usa Inc				1990	1997	V03AB34	V03AB34 [Various:All Other Therapeutic Products:All Other Therapeutic Products:Antidotes]	Antidote (alcohol dehydrogenase inhibitor)	Synthetic Small Molecule	Y	N	Achiral Molecule	N	N	Y	N	N	Prescription-only	Cc1cn[nH]c1
366278	CHEMBL220491	Brinzolamide (BAN, FDA, INN, USAN, USP)	4	AL-4862	Alcon Pharmaceuticals Ltd	#NAME?	carbonic anhydrase inhibitors	#NAME?	1997	1998	S01EC04	S01EC04 [Sensory Organs:Ophthalmologicals:Antiglaucoma Preparations And Miotics:Carbonic anhydrase inhibitors]	Antiglaucoma Agent	Synthetic Small Molecule	Y	N	Single Stereoisomer	N	N	N	Y	N	Prescription-only	CCN[C@H]1CN(CCCOC)S(=O)(=O)c2sc(cc12)S(=O)(=O)N
650126	CHEMBL1173655	Afatinib (USAN, INN); Afatinib Dimaleate (FDA, USAN)	4	BIBW-2992; BIBW2992-MA2	Boehringer Ingelheim Pharmaceuticals; Boehringer Ingelheim	#NAME?	tyrosine kinase inhibitors	#NAME?	2010	2013	L01XE13	L01XE13 [Antineoplastic And Immunomodulating Agents:Antineoplastic Agents:Other Antineoplastic Agents:Protein kinase inhibitors]		Synthetic Small Molecule	Y	N	Single Stereoisomer	N	Y	N	N	N	Prescription-only	CN(C)C\C=C\C(=O)Nc1cc2c(Nc3ccc(F)c(Cl)c3)ncnc2cc1O[C@H]4CCOC4
89672	CHEMBL946	Azatadine (BAN, INN); Azatadine Maleate (FDA, USP, USAN)	4	SCH-10649	Schering Corp Sub Schering Plough Corp	-(a)tadine; -atadine	tricyclic histaminic-H1 receptor antagonists, loratadine derivatives; tricyclic antiasthmatics	-(a)tadine; -atadine	1967	1977	R06AX09	R06AX09 [Respiratory System:Antihistamines For Systemic Use:Antihistamines For Systemic Use:Other antihistamines for systemic use]	Antihistaminic	Synthetic Small Molecule	Y	N	Achiral Molecule	N	Y	N	N	N	Discontinued	CN1CCC(=C2c3ccccc3CCc4cccnc24)CC1
1712	CHEMBL31	Gatifloxacin (FDA, INN, USAN)	4	AM-1155; BMS-206584-01	Allergan Inc; Allergan	#NAME?	antibacterials (quinolone derivatives)	#NAME?	1997	1999	J01MA16; S01AE06	J01MA16 [Antiinfectives For Systemic Use:Antibacterials For Systemic Use:Quinolone Antibacterials:Fluoroquinolones]; S01AE06 [Sensory Organs:Ophthalmologicals:Antiinfectives:Fluoroquinolones]	Antibacterial	Synthetic Small Molecule	Y	N	Racemic Mixture	N	Y	Y	Y	N	Prescription-only	COc1c(N2CCNC(C)C2)c(F)cc3C(=O)C(=CN(C4CC4)c13)C(=O)O
363589	CHEMBL1422	Sitagliptin Phosphate (FDA, USAN); Sitagliptin (INN)	4	MK-0431	Merck Sharp And Dohme Corp	#NAME?	dipeptidyl aminopeptidase-IV inhibitors	#NAME?	2005	2006	A10BH01	A10BH01 [Alimentary Tract And Metabolism:Drugs Used In Diabetes:Blood Glucose Lowering Drugs, Excl. Insulins:Dipeptidyl peptidase 4 (DPP-4) inhibitors]		Synthetic Small Molecule	Y	N	Single Stereoisomer	N	Y	N	N	N	Prescription-only	N[C@@H](CC(=O)N1CCn2c(C1)nnc2C(F)(F)F)Cc3cc(F)c(F)cc3F
188815	CHEMBL1166	Argatroban (BAN, FDA, INN, JAN, USAN)	4	DK-7419; GN-1600; Gn1600; MCI-9038; MD-805	Sandoz Inc; Pfizer Inc; Hikma Pharm Co Ltd; Eagle Pharmaceuticals Inc	#NAME?	antithrombotics (thromboxane A2 receptor antagonists)	#NAME?	1997	2000	B01AE03	B01AE03 [Blood And Blood Forming Organs:Antithrombotic Agents:Antithrombotic Agents:Direct thrombin inhibitors]	Anticoagulant	Synthetic Small Molecule	N	N	Racemic Mixture	N	N	Y	N	N	Prescription-only	C[C@@H]1CCN([C@H](C1)C(=O)O)C(=O)[C@H](CCCNC(=N)N)NS(=O)(=O)c2cccc3CC(C)CNc23
1450253	CHEMBL2220442	Fluvastatin (BAN, INN); Fluvastatin Sodium (FDA, USAN, USP)	4	XU-62320	Novartis Pharmaceuticals Corp	-stat-	enzyme inhibitors: antihyperlipidemics (HMG-CoA inhibitors)	#NAME?	1989	1993	C10AA04	C10AA04 [Cardiovascular System:Lipid Modifying Agents:Lipid Modifying Agents, Plain:HMG CoA reductase inhibitors]	Antihyperlipidemic; Inhibitor (HMG-CoA reductase)	Synthetic Small Molecule	Y	N	Racemic Mixture	N	Y	N	N	N	Prescription-only	CC(C)n1c(\C=C\C(O)CC(O)CC(=O)O)c(c2ccc(F)cc2)c3ccccc13
249414	CHEMBL1274	Nilutamide (MI, BAN, FDA, INN, USAN)	4	RU-23908	Sanofi Aventis Us Llc	#NAME?	non-steroid antiandrogens	#NAME?	1995	1996	L02BB02	L02BB02 [Antineoplastic And Immunomodulating Agents:Endocrine Therapy:Hormone Antagonists And Related Agents:Anti-androgens]	Antineoplastic	Synthetic Small Molecule	Y	N	Achiral Molecule	N	Y	N	N	Y	Prescription-only	CC1(C)NC(=O)N(C1=O)c2ccc(c(c2)C(F)(F)F)[N+](=O)[O-]
1125	CHEMBL20	Acetazolamide (BAN, FDA, INN, JAN, USP); Acetazolamide Sodium (FDA, JAN)	4		Teva Womens Health Inc; Duramed Pharmaceuticals Inc Sub Barr Laboratories Inc	#NAME?	carbonic anhydrase inhibitors	#NAME?		1953	S01EC01	S01EC01 [Sensory Organs:Ophthalmologicals:Antiglaucoma Preparations And Miotics:Carbonic anhydrase inhibitors]	Carbonic Anhydrase Inhibitor	Synthetic Small Molecule	Y	N	Achiral Molecule	N	Y	Y	N	Y	Prescription-only	CC(=O)Nc1nnc(s1)S(=O)(=O)N
64200	CHEMBL849	Triclosan (BAN, FDA, INN, USAN, USP)	4	CH-3565; DNDI1246774	Colgate Palmolive				1972	1997	D09AA06; D08AE04	D09AA06 [Dermatologicals:Medicated Dressings:Medicated Dressings:Medicated dressings with antiinfectives]; D08AE04 [Dermatologicals:Antiseptics And Disinfectants:Antiseptics And Disinfectants:Phenol and derivatives]	Disinfectant	Synthetic Small Molecule	N	N	Achiral Molecule	N	N	N	Y	N	Over-The-Counter	Oc1cc(Cl)ccc1Oc2ccc(Cl)cc2Cl
75752	CHEMBL887	Rasagiline (USAN, INN); Rasagiline Mesylate (FDA, USAN)	4	TVP-1012	Teva Neuroscience Inc	#NAME?	MAO inhibitors, type B	#NAME?	1995	2006	N04BD02	N04BD02 [Nervous System:Anti-Parkinson Drugs:Dopaminergic Agents:Monoamine oxidase B inhibitors]	Antiparkinsonian	Synthetic Small Molecule	Y	N	Single Stereoisomer	N	Y	N	N	N	Prescription-only	C#CCN[C@@H]1CCc2ccccc12
12957	CHEMBL534	Ketotifen (BAN, INN); Ketotifen Fumarate (JAN, USAN, FDA)	4	HC-20511; HC-20511 fumarate	Bausch And Lomb Inc; Alcon Research Ltd	#NAME?	antiestrogens of the clomifene and tamoxifen groups	#NAME?	1979	1999	R06AX17; S01GX08	R06AX17 [Respiratory System:Antihistamines For Systemic Use:Antihistamines For Systemic Use:Other antihistamines for systemic use]; S01GX08 [Sensory Organs:Ophthalmologicals:Decongestants And Antiallergics:Other antiallergics]	Anti-Asthmatic	Synthetic Small Molecule	Y	N	Achiral Molecule	N	N	N	Y	N	Over-The-Counter	CN1CCC(=C2c3ccccc3CC(=O)c4sccc24)CC1
286065	CHEMBL1342	Sodium Oxybate (FDA, USAN)	4	WY-3478	Jazz Pharmaceuticals Inc				1966	2002	N07XX04; N01AX11	N07XX04 [Nervous System:Other Nervous System Drugs:Other Nervous System Drugs:Other nervous system drugs]; N01AX11 [Nervous System:Anesthetics:Anesthetics, General:Other general anesthetics]	Anesthesia, Adjunct To	Synthetic Small Molecule	Y	N	Achiral Molecule	N	Y	N	N	Y	Prescription-only	OCCCC(=O)O
110435	CHEMBL997	Ibandronate Sodium (FDA, USAN); Ibandronic Acid (BAN, INN)	4	BM 21.0955; BM-21.0955	Hoffmann La Roche Inc	-andr-	androgens	-andr-	1997	2003	M05BA06	M05BA06 [Musculo-Skeletal System:Drugs For Treatment Of Bone Diseases:Drugs Affecting Bone Structure And Mineralization:Bisphosphonates]	Antihypercalcemic; Bone Resorption Inhibitor	Synthetic Small Molecule	Y	N	Achiral Molecule	N	Y	Y	N	N	Prescription-only	CCCCCN(C)CCC(O)(P(=O)(O)O)P(=O)(O)O
119498	CHEMBL1023	Bexarotene (BAN, FDA, INN, USAN)	4	LG-100069; LG100069; LGD-1069; LGD1069	Eisai Inc	#NAME?	arotinoid derivatives	#NAME?	1998	1999	L01XX25	L01XX25 [Antineoplastic And Immunomodulating Agents:Antineoplastic Agents:Other Antineoplastic Agents:Other antineoplastic agents]		Synthetic Small Molecule	N	N	Achiral Molecule	N	Y	N	Y	Y	Prescription-only	Cc1cc2c(cc1C(=C)c3ccc(cc3)C(=O)O)C(C)(C)CCC2(C)C
328601	CHEMBL198362	Rivaroxaban (FDA, INN, USAN)	4	BAY-59-7939	Janssen Pharmaceuticals Inc	#NAME?	antithrombotic: blood coagulation factor XA inhibitors	#NAME?	2006	2011	B01AF01	B01AF01 [Blood And Blood Forming Organs:Antithrombotic Agents:Antithrombotic Agents:Direct factor Xa inhibitors]		Synthetic Small Molecule	Y	Y	Single Stereoisomer	N	Y	N	N	Y	Prescription-only	Clc1ccc(s1)C(=O)NC[C@H]2CN(C(=O)O2)c3ccc(cc3)N4CCOCC4=O
717	CHEMBL409	Bicalutamide (BAN, FDA, USAN, INN)	4	ICI-176334	Astrazeneca Uk Ltd	#NAME?	non-steroid antiandrogens	#NAME?	1994	1995	L02BB03	L02BB03 [Antineoplastic And Immunomodulating Agents:Endocrine Therapy:Hormone Antagonists And Related Agents:Anti-androgens]	Antineoplastic	Synthetic Small Molecule	Y	N	Racemic Mixture	N	Y	N	N	N	Prescription-only	CC(O)(CS(=O)(=O)c1ccc(F)cc1)C(=O)Nc2ccc(C#N)c(c2)C(F)(F)F
43261	CHEMBL766	Cilastatin (BAN, INN); Cilastatin Sodium (FDA, USP, JAN, USAN)	4	MK-791	Merck And Co Inc	-stat-	enzyme inhibitors	-stat-	1984	1985			Enzyme Inhibitor	Synthetic Small Molecule	Y	N	Single Stereoisomer	N	N	Y	N	N	Prescription-only	CC1(C)C[C@@H]1C(=O)N\C(=C/CCCCSC[C@H](N)C(=O)O)\C(=O)O
1967	CHEMBL431	Spirapril HCl (FDA, USAN); Spirapril (BAN, INN)	4	SCH-33844	Schering Corp	#NAME?	antihypertensives (ACE inhibitors)	#NAME?	1987	1994	C09AA11	C09AA11 [Cardiovascular System:Agents Acting On The Renin-Angiotensin System:Ace Inhibitors, Plain:ACE inhibitors, plain]	Enzyme Inhibitor (angiotensin-converting)	Synthetic Small Molecule	Y	N	Single Stereoisomer	Y	Y	N	N	N	Discontinued	CCOC(=O)[C@H](CCc1ccccc1)N[C@@H](C)C(=O)N2CC3(C[C@H]2C(=O)O)SCCS3
1853	CHEMBL430	Gemifloxacin Mesylate (FDA, USAN); Gemifloxacin (INN)	4	LB-20304a; SB-265805-S	Cornerstone Therapeutics Inc	#NAME?	antibacterials (quinolone derivatives)	#NAME?	1998	2003	J01MA15	J01MA15 [Antiinfectives For Systemic Use:Antibacterials For Systemic Use:Quinolone Antibacterials:Fluoroquinolones]		Synthetic Small Molecule	Y	N	Racemic Mixture	N	Y	N	N	Y	Prescription-only	CO\N=C\1/CN(CC1CN)c2nc3N(C=C(C(=O)O)C(=O)c3cc2F)C4CC4
361469	CHEMBL1421	Dasatinib (FDA, INN, USAN)	4	BMS-354825; BMS-354825-03	Bristol Myers Squibb Co	#NAME?	tyrosine kinase inhibitors	#NAME?	2005	2006	L01XE06	L01XE06 [Antineoplastic And Immunomodulating Agents:Antineoplastic Agents:Other Antineoplastic Agents:Protein kinase inhibitors]		Synthetic Small Molecule	Y	Y	Achiral Molecule	N	Y	N	N	N	Prescription-only	Cc1nc(Nc2ncc(s2)C(=O)Nc3c(C)cccc3Cl)cc(n1)N4CCN(CCO)CC4
73547	CHEMBL877	Tranexamic Acid (BAN, INN, JAN, USAN, FDA)	4	CL-65336; Trans Amcha	Pharmacia And Upjohn Co; Ferring Pharmaceuticals As				1967	1986	B02AA02	B02AA02 [Blood And Blood Forming Organs:Antihemorrhagics:Antifibrinolytics:Amino acids]	Hemostatic	Synthetic Small Molecule	Y	N	Single Stereoisomer	N	Y	Y	N	N	Prescription-only	NC[C@@H]1CC[C@H](CC1)C(=O)O
127755	CHEMBL1046	Aminocaproic Acid (BAN, INN, USAN, USP, FDA); epsilon-Aminocaproic Acid (JAN)	4	177 J.D; CL-10304; CY-116; EACA	Clover Pharmaceuticals Corp; Baxter Healthcare Corp Anesthesia And Critical Care				1963	1964	B02AA01	B02AA01 [Blood And Blood Forming Organs:Antihemorrhagics:Antifibrinolytics:Amino acids]	Hemostatic	Synthetic Small Molecule	Y	N	Achiral Molecule	N	Y	Y	N	N	Prescription-only	NCCCCCC(=O)O
16847	CHEMBL578	Enalapril (BAN, INN); Enalapril Maleate (FDA, USP, JAN, USAN)	4		Valeant International Barbados Srl; Biovail Laboratories Inc; Astrazeneca Pharmaceuticals Lp	#NAME?	antihypertensives (ACE inhibitors)	#NAME?	1981	1985	C09AA02	C09AA02 [Cardiovascular System:Agents Acting On The Renin-Angiotensin System:Ace Inhibitors, Plain:ACE inhibitors, plain]	Antihypertensive	Synthetic Small Molecule	Y	N	Single Stereoisomer	Y	Y	N	N	Y	Prescription-only	CCOC(=O)[C@H](CCc1ccccc1)N[C@@H](C)C(=O)N2CCC[C@H]2C(=O)O
189203	CHEMBL1168	Ramipril (BAN, FDA, INN, USAN, USP)	4	HOE-498	King Pharmaceuticals Inc Sub Pfizer Inc; King Pharmaceuticals Inc	#NAME?	antihypertensives (ACE inhibitors)	#NAME?	1986	1991	C09AA05	C09AA05 [Cardiovascular System:Agents Acting On The Renin-Angiotensin System:Ace Inhibitors, Plain:ACE inhibitors, plain]	Antihypertensive; Enzyme Inhibitor (angiotensin-converting)	Synthetic Small Molecule	Y	N	Single Stereoisomer	Y	Y	N	N	Y	Prescription-only	CCOC(=O)[C@H](CCc1ccccc1)N[C@@H](C)C(=O)N2[C@H]3CCC[C@H]3C[C@H]2C(=O)O
675704	CHEMBL1201753	Pitavastatin Calcium (FDA); Pitavastatin (INN)	4		Kowa Co Ltd	-stat-	enzyme inhibitors: antihyperlipidemics (HMG-CoA inhibitors)	#NAME?		2009	C10AA08	C10AA08 [Cardiovascular System:Lipid Modifying Agents:Lipid Modifying Agents, Plain:HMG CoA reductase inhibitors]		Synthetic Small Molecule	Y	N	Single Stereoisomer	N	Y	N	N	N	Prescription-only	O[C@H](C[C@H](O)\C=C\c1c(nc2ccccc2c1c3ccc(F)cc3)C4CC4)CC(=O)O
70674	CHEMBL870	Alendronic Acid (BAN, INN); Alendronate Sodium (USP, USAN, FDA)	4	G-704650; MK-217	Mission Pharmacal Co; Merck And Co Inc				1990	1995	M05BA04	M05BA04 [Musculo-Skeletal System:Drugs For Treatment Of Bone Diseases:Drugs Affecting Bone Structure And Mineralization:Bisphosphonates]	Bone Resorption Inhibitor	Synthetic Small Molecule	N	N	Achiral Molecule	N	Y	N	N	N	Prescription-only	NCCCC(O)(P(=O)(O)O)P(=O)(O)O
860	CHEMBL411	Diethylstilbestrol (BAN, FDA, INN, USP)	4		Eli Lilly And Co; Bristol Myers Squibb	-estr-	estrogens	-estr-		1973	L02AA01; G03CB02; G03CC05	L02AA01 [Antineoplastic And Immunomodulating Agents:Endocrine Therapy:Hormones And Related Agents:Estrogens]; G03CB02 [Genito Urinary System And Sex Hormones:Sex Hormones And Modulators Of The Genital System:Estrogens:Synthetic estrogens, plain]; G03CC05 [Genito Urinary System And Sex Hormones:Sex Hormones And Modulators Of The Genital System:Estrogens:Estrogens, combinations with other drugs]	Estrogen	Synthetic Small Molecule	N	N	Achiral Molecule	N	Y	Y	Y	N	Discontinued	CC\C(=C(\CC)/c1ccc(O)cc1)\c2ccc(O)cc2
11005	CHEMBL516	Cyproheptadine (BAN, INN); Cyproheptadine HCl (JAN, USP, FDA)	4		Merck And Co Inc	-(a)tadine	tricyclic histaminic-H1 receptor antagonists, loratadine derivatives	-(a)tadine		1961	R06AX02	R06AX02 [Respiratory System:Antihistamines For Systemic Use:Antihistamines For Systemic Use:Other antihistamines for systemic use]	Antihistaminic; Antipruritic	Synthetic Small Molecule	Y	N	Achiral Molecule	N	Y	N	N	N	Prescription-only	CN1CCC(=C2c3ccccc3C=Cc4ccccc24)CC1
453121	CHEMBL1571	Testolactone (FDA, INN, USAN, USP)	4	SQ-9538	Bristol Myers Squibb Co; Bristol Myers Squibb				1964	1969			Antineoplastic	Synthetic Small Molecule	Y	N	Single Stereoisomer	N	Y	Y	N	N	Discontinued	C[C@]12CC[C@H]3[C@@H](CCC4=CC(=O)C=C[C@]34C)[C@@H]1CCC(=O)O2
410802	CHEMBL192	Sildenafil (BAN, INN); Sildenafil Citrate (FDA, USAN)	4	UK-9248010; UK-92480-10; UK-92480	Pfizer Ireland Pharmaceuticals; Pfizer Inc	#NAME?	PDE5 inhibitors	#NAME?	1997	1998	G04BE03	G04BE03 [Genito Urinary System And Sex Hormones:Urologicals:Urologicals:Drugs used in erectile dysfunction]	Impotence Therapy	Synthetic Small Molecule	Y	N	Achiral Molecule	N	Y	Y	N	Y	Prescription-only	CCCc1nn(C)c2C(=O)NC(=Nc12)c3cc(ccc3OCC)S(=O)(=O)N4CCN(C)CC4
444750	CHEMBL1560	Captopril (BAN, FDA, INN, JAN, USAN, USP)	4	SQ-14225	Par Pharmaceutical Inc; Apothecon Inc Div Bristol Myers Squibb	#NAME?	antihypertensives (ACE inhibitors)	#NAME?	1978	1981	C09AA01	C09AA01 [Cardiovascular System:Agents Acting On The Renin-Angiotensin System:Ace Inhibitors, Plain:ACE inhibitors, plain]	Antihypertensive; Enzyme Inhibitor (angiotensin-converting)	Synthetic Small Molecule	Y	N	Single Stereoisomer	N	Y	N	N	Y	Prescription-only	C[C@H](CS)C(=O)N1CCC[C@H]1C(=O)O
417180	CHEMBL1487	Atorvastatin (BAN, INN); Atorvastatin Calcium (FDA, USAN)	4	CI-981	Pfizer Inc	-stat-	enzyme inhibitors: antihyperlipidemics (HMG-CoA inhibitors)	#NAME?	1994	1996	C10AA05	C10AA05 [Cardiovascular System:Lipid Modifying Agents:Lipid Modifying Agents, Plain:HMG CoA reductase inhibitors]	Inhibitor (HMG-CoA reductase)	Synthetic Small Molecule	N	N	Single Stereoisomer	N	Y	N	N	N	Prescription-only	CC(C)c1c(C(=O)Nc2ccccc2)c(c3ccccc3)c(c4ccc(F)cc4)n1CC[C@@H](O)C[C@@H](O)CC(=O)O
561520	CHEMBL539697	Dabigatran etexilate (INN, USAN); Dabigatran Etexilate Mesylate (FDA, USAN)	4	BIBR-1048; BIBR-1048-BS-RS1; BIBR-1048-MS	Boehringer Ingelheim Pharmaceuticals Inc; Boehringer Ingelheim Pharma Gmbh & Co. Kg And Bidachem S.P.A.	#NAME?	thrombin inhibitors (argatroban type)	#NAME?	2008	2010	B01AE07	B01AE07 [Blood And Blood Forming Organs:Antithrombotic Agents:Antithrombotic Agents:Direct thrombin inhibitors]		Synthetic Small Molecule	N	N	Achiral Molecule	Y	Y	N	N	Y	Prescription-only	CCCCCCOC(=O)NC(=N)c1ccc(NCc2nc3cc(ccc3n2C)C(=O)N(CCC(=O)OCC)c4ccccn4)cc1
254975	CHEMBL1290	Penbutolol Sulfate (FDA, USP, JAN, USAN); Penbutolol (BAN, INN)	4	HOE-39-893d; HOE-893d	Actient Pharmaceuticals Llc	#NAME?	beta-blockers (propranolol type)	#NAME?	1977	1987	C07AA23	C07AA23 [Cardiovascular System:Beta Blocking Agents:Beta Blocking Agents:Beta blocking agents, non-selective]	Anti-Adrenergic (beta-receptor)	Synthetic Small Molecule	Y	N	Single Stereoisomer	N	Y	N	N	N	Prescription-only	CC(C)(C)NC[C@H](O)COc1ccccc1C2CCCC2
1214046	CHEMBL1873475	Ibrutinib (FDA, INN, USAN)	4	CRA-032765; PCI-32765; PCI-32765-00	Pharmacyclics Inc; Pharmacyclics	#NAME?	tyrosine kinase inhibitors	#NAME?	2011	2013				Synthetic Small Molecule	Y	Y	Single Stereoisomer	N	Y	N	N	N	Prescription-only	Nc1ncnc2c1c(nn2[C@@H]3CCCN(C3)C(=O)C=C)c4ccc(Oc5ccccc5)cc4
308174	CHEMBL1363	Arformoterol (INN); Arformoterol Tartrate (FDA, USAN)	4		Sunovion Pharmaceuticals Inc	#NAME?	bronchodilators (phenethylamine derivatives)	#NAME?	2003	2006				Synthetic Small Molecule	Y	N	Single Stereoisomer	N	N	N	Y	Y	Prescription-only	COc1ccc(C[C@@H](C)NC[C@H](O)c2ccc(O)c(NC=O)c2)cc1
1370	CHEMBL27	Propranolol (BAN, INN); Propranolol HCl (JAN, USAN, USP, FDA)	4	AY-64043; ICI-45520	Wyeth Ayerst Laboratories; GlaxoSmithKline Llc; Baxter Healthcare Corp Anesthesia Critical Care; Akrimax Pharmaceuticals Llc	#NAME?	beta-blockers (propranolol type)	#NAME?	1965	1967	C07AA05	C07AA05 [Cardiovascular System:Beta Blocking Agents:Beta Blocking Agents:Beta blocking agents, non-selective]	Anti-Adrenergic (beta-receptor); Cardiac Depressant (anti-arrhythmic)	Synthetic Small Molecule	Y	N	Racemic Mixture	N	Y	Y	N	Y	Prescription-only	CC(C)NCC(O)COc1cccc2ccccc12
469690	CHEMBL1624	Levothyroxine Sodium (FDA, INN, JAN, USP); Thyroxine (BAN)	4		Institut Biochimique Sa Ibsa; Fresenius Kabi Usa Llc; Alara Pharmaceutical Corporation; Abbvie Inc; Institute Biochimique Sa (Ibsa)					2000	H03AA01	H03AA01 [Systemic Hormonal Preparations, Excl. :Thyroid Therapy:Thyroid Preparations:Thyroid hormones]	Thyroid Hormone	Synthetic Small Molecule	N	N	Single Stereoisomer	N	Y	Y	N	Y	Prescription-only	N[C@@H](Cc1cc(I)c(Oc2cc(I)c(O)c(I)c2)c(I)c1)C(=O)O
9372	CHEMBL502	Donepezil (BAN, INN); Donepezil HCl (USAN, FDA)	4	BNAG; E-2020; E2020	Eisai Inc	#NAME?	acetylcholinesterase inhibitors used in the treatment of Alzheimers disease	#NAME?	1997	1996	N06DA02	N06DA02 [Nervous System:Psychoanaleptics:Anti-Dementia Drugs:Anticholinesterases]	Alzheimer's Disease Treatment (adjunct); Cognition Adjuvant; Dementia Symptoms Treatment Adjunct; Inhibitor (acetylcholinesterase)	Synthetic Small Molecule	Y	N	Racemic Mixture	N	Y	N	N	N	Prescription-only	COc1cc2CC(CC3CCN(Cc4ccccc4)CC3)C(=O)c2cc1OC
367860	CHEMBL221959	Tofacitinib (INN, USAN); Tofacitinib Citrate (FDA, USAN)	4	550; CP-690; CP-690550; CP-690550-10	Pfizer Inc; Pfizer	#NAME?	tyrosine kinase inhibitors	#NAME?	2010	2012	L04AA29	L04AA29 [Antineoplastic And Immunomodulating Agents:Immunosuppressants:Immunosuppressants:Selective immunosuppressants]		Synthetic Small Molecule	Y	N	Single Stereoisomer	N	Y	N	N	Y	Prescription-only	C[C@@H]1CCN(C[C@@H]1N(C)c2ncnc3[nH]ccc23)C(=O)CC#N
15990	CHEMBL559	Dextrothyroxine Sodium (FDA, USP, INN, USAN); Dextrothyroxine (BAN); T4 (FDA)	4		Parke Davis Div Warner Lambert Co; Forest Laboratories Inc; Abbvie Inc				1962	1967	C10AX01	C10AX01 [Cardiovascular System:Lipid Modifying Agents:Lipid Modifying Agents, Plain:Other lipid modifying agents]	Antihyperlipidemic	Synthetic Small Molecule	N	N	Single Stereoisomer	N	Y	N	N	N	Prescription-only	N[C@H](Cc1cc(I)c(Oc2cc(I)c(O)c(I)c2)c(I)c1)C(=O)O
62111	CHEMBL288441	Bosutinib Monohydrate (FDA); Bosutinib (INN, USAN)	4	SKI-606	Wyeth Pharmaceuticals Inc	#NAME?	tyrosine kinase inhibitors	#NAME?	2005	2010	L01XE14	L01XE14 [Antineoplastic And Immunomodulating Agents:Antineoplastic Agents:Other Antineoplastic Agents:Protein kinase inhibitors]		Synthetic Small Molecule	N	N	Achiral Molecule	N	Y	N	N	N	Prescription-only	COc1cc(Nc2c(cnc3cc(OCCCN4CCN(C)CC4)c(OC)cc23)C#N)c(Cl)cc1Cl
360723	CHEMBL385517	Saxagliptin HCl (FDA); Saxagliptin (INN, USAN)	4	BMS-477118; BMS-477118-11	Bristol-Myers Squibb; Bristol Myers Squibb Co; Bristol Myers Squibb	#NAME?	dipeptidyl aminopeptidase-IV inhibitors	#NAME?	2007	2009	A10BH03	A10BH03 [Alimentary Tract And Metabolism:Drugs Used In Diabetes:Blood Glucose Lowering Drugs, Excl. Insulins:Dipeptidyl peptidase 4 (DPP-4) inhibitors]		Synthetic Small Molecule	Y	N	Racemic Mixture	N	Y	N	N	N	Prescription-only	N[C@H](C(=O)N1[C@@H](C[C@@H]2C[C@H]12)C#N)C34CC5CC(CC(O)(C5)C3)C4
16759	CHEMBL577	Enalaprilat (BAN, FDA, INN, USAN, USP)	4	MK-422; MK-421	Biovail Laboratories International Srl	#NAME?	antihypertensives (ACE inhibitors) (diacid analogs of the -pril entity)	#NAME?	1984	1988			Antihypertensive	Synthetic Small Molecule	Y	N	Single Stereoisomer	N	N	Y	N	Y	Prescription-only	C[C@H](N[C@@H](CCc1ccccc1)C(=O)O)C(=O)N2CCC[C@H]2C(=O)O
1377987	CHEMBL2105717	Cabozantinib (INN, USAN); Cabozantinib S-Malate (FDA, USAN)	4	XL-184	Exelixis Inc; Exelixis	#NAME?	tyrosine kinase inhibitors	#NAME?	2010	2012				Synthetic Small Molecule	N	N	Achiral Molecule	N	Y	N	N	Y	Prescription-only	COc1cc2nccc(Oc3ccc(NC(=O)C4(CC4)C(=O)Nc5ccc(F)cc5)cc3)c2cc1OC
230659	CHEMBL1237	Lisinopril (USP, BAN, FDA, INN, JAN, USAN)	4	MK-521	Merck Research Laboratories Div Merck Co Inc; Astrazeneca Uk Ltd	#NAME?	antihypertensives (ACE inhibitors)	#NAME?	1984	1987	C09AA03	C09AA03 [Cardiovascular System:Agents Acting On The Renin-Angiotensin System:Ace Inhibitors, Plain:ACE inhibitors, plain]	Antihypertensive	Synthetic Small Molecule	Y	N	Single Stereoisomer	N	Y	N	N	Y	Prescription-only	NCCCC[C@H](N[C@@H](CCc1ccccc1)C(=O)O)C(=O)N2CCC[C@H]2C(=O)O
675188	CHEMBL1201237	Levobunolol HCl (FDA, USP, USAN); Levobunolol (BAN, INN)	4	W-7000A	Allergan Pharmaceutical	#NAME?	beta-blockers (propranolol type)	#NAME?	1979	1985	S01ED03	S01ED03 [Sensory Organs:Ophthalmologicals:Antiglaucoma Preparations And Miotics:Beta blocking agents1)]	Anti-Adrenergic (beta-receptor)	Synthetic Small Molecule	Y	N	Single Stereoisomer	N	N	N	Y	N	Prescription-only	CC(C)(C)NC[C@H](O)COc1cccc2C(=O)CCCc12
14805	CHEMBL554	Lapatinib Ditosylate (FDA, USAN); Lapatinib (INN)	4	GW572016F	SmithKline Beecham Corp Dba GlaxoSmithKline	#NAME?	tyrosine kinase inhibitors	#NAME?	2003	2007	L01XE07	L01XE07 [Antineoplastic And Immunomodulating Agents:Antineoplastic Agents:Other Antineoplastic Agents:Protein kinase inhibitors]		Synthetic Small Molecule	N	N	Achiral Molecule	N	Y	N	N	Y	Prescription-only	CS(=O)(=O)CCNCc1oc(cc1)c2ccc3ncnc(Nc4ccc(OCc5cccc(F)c5)c(Cl)c4)c3c2
17136	CHEMBL583	Grepafloxacin HCl (FDA, BAN, USAN); Grepafloxacin (INN)	4	OPC-17116	Otsuka Pharmaceutical Co Ltd	#NAME?	antibacterials (quinolone derivatives)	#NAME?	1995	1997	J01MA11	J01MA11 [Antiinfectives For Systemic Use:Antibacterials For Systemic Use:Quinolone Antibacterials:Fluoroquinolones]	Antibacterial	Synthetic Small Molecule	Y	N	Racemic Mixture	N	Y	N	N	N	Discontinued	CC1CN(CCN1)c2cc3N(C=C(C(=O)O)C(=O)c3c(C)c2F)C4CC4
293438	CHEMBL175247	Orlistat (FDA, BAN, INN, USAN)	4	Ro-180647002; Ro-180647-002	Hoffmann La Roche Inc; GlaxoSmithKline Consumer Healthcare	#NAME?	enzyme inhibitors: gastrointestinal lipase inhibitors	-stat (-listat)	1991	1999	A08AB01	A08AB01 [Alimentary Tract And Metabolism:Antiobesity Preparations, Excl. Diet Products:Antiobesity Preparations, Excl. Diet Products:Peripherally acting antiobesity products]	Inhibitor (pancreatic lipase)	Synthetic Small Molecule	N	N	Single Stereoisomer	N	Y	N	N	N	Over-The-Counter	CCCCCCCCCCC[C@@H](C[C@@H]1OC(=O)[C@H]1CCCCCC)OC(=O)[C@H](CC(C)C)NC=O
83838	CHEMBL924	Zoledronic Acid (BAN, INN, USAN, FDA); Zoledronate Disodium (USAN); Zoledronate Trisodium (USAN)	4	CGP-42446; CGP-42446A; CGP-42446B	Novartis Pharmaceuticals Corp; Ciba-Geigy				1996	2001	M05BA08	M05BA08 [Musculo-Skeletal System:Drugs For Treatment Of Bone Diseases:Drugs Affecting Bone Structure And Mineralization:Bisphosphonates]	Osteoporosis Therapy Adjunct; Bone Resorption Inhibitor	Synthetic Small Molecule	Y	N	Achiral Molecule	N	N	Y	N	N	Prescription-only	OC(Cn1ccnc1)(P(=O)(O)O)P(=O)(O)O
82721	CHEMBL916	Tirofiban (BAN, INN); Tirofiban HCl (USAN, FDA)	4	L-700462; MK-383	Medicure International Inc	#NAME?	fibrinogen receptor antagonists (glycoprotein IIb/IIIa receptor antagonists)	#NAME?	1994	1998	B01AC17	B01AC17 [Blood And Blood Forming Organs:Antithrombotic Agents:Antithrombotic Agents:Platelet aggregation inhibitors excl. heparin]	Treatment of Unstable Angina	Synthetic Small Molecule	Y	N	Single Stereoisomer	N	N	Y	N	N	Prescription-only	CCCCS(=O)(=O)N[C@@H](Cc1ccc(OCCCCC2CCNCC2)cc1)C(=O)O
675121	CHEMBL1201170	Lithium Citrate (USP, FDA)	4		Solvay Pharmaceuticals; Roxane Laboratories Inc					1980	N05AN01	N05AN01 [Nervous System:Psycholeptics:Antipsychotics:Lithium]	Antimanic	Synthetic Small Molecule	N	N	Unknown	N	Y	N	N	Y	Prescription-only	[Li+].[Li+].[Li+].OC(CC(=O)[O-])(CC(=O)[O-])C(=O)[O-]
433015	CHEMBL1544	Liothyronine (BAN, INN); T3 (Liotrix) (FDA); Liothyronine Sodium (FDA, USP, BAN, JAN); Liothyronine (125I) (USAN); Liothyronine (131I) (USAN)	4		Jhp Pharmaceuticals Llc; Forest Laboratories Inc; Bristol-Myers Squibb; Abbott; Parke Davis Div Warner Lambert Co				1963	1956	H03AA02	H03AA02 [Systemic Hormonal Preparations, Excl. :Thyroid Therapy:Thyroid Preparations:Thyroid hormones]	Thyroid Hormone; Radioactive Agent	Synthetic Small Molecule	N	N	Single Stereoisomer	N	Y	Y	N	Y	Prescription-only	N[C@@H](Cc1cc(I)c(Oc2ccc(O)c(I)c2)c(I)c1)C(=O)O
602271	CHEMBL601719	Crizotinib (FDA, INN, USAN)	4	PF-2341066	Pfizer Inc	#NAME?	tyrosine kinase inhibitors	#NAME?	2009	2011	L01XE16	L01XE16 [Antineoplastic And Immunomodulating Agents:Antineoplastic Agents:Other Antineoplastic Agents:Protein kinase inhibitors]		Synthetic Small Molecule	Y	Y	Single Stereoisomer	N	Y	N	N	N	Prescription-only	C[C@@H](Oc1cc(cnc1N)c2cnn(c2)C3CCNCC3)c4c(Cl)ccc(F)c4Cl
426660	CHEMBL255863	Nilotinib (USAN, INN); Nilotinib Hydrochloride Monohydrate (FDA)	4	AMN-107	Novartis Pharmaceuticals Corp	#NAME?	tyrosine kinase inhibitors	#NAME?	2006	2007	L01XE08	L01XE08 [Antineoplastic And Immunomodulating Agents:Antineoplastic Agents:Other Antineoplastic Agents:Protein kinase inhibitors]		Synthetic Small Molecule	N	N	Achiral Molecule	N	Y	N	N	Y	Prescription-only	Cc1cn(cn1)c2cc(NC(=O)c3ccc(C)c(Nc4nccc(n4)c5cccnc5)c3)cc(c2)C(F)(F)F
421317	CHEMBL1519	Indolapril (INN); Trandolapril (BAN, FDA, INN); Indolapril HCl (USAN)	4	RU-44570; CI-907	Parke-Davis; Abbvie Inc	#NAME?	antihypertensives (ACE inhibitors)	#NAME?	1984	1996	C09AA10	C09AA10 [Cardiovascular System:Agents Acting On The Renin-Angiotensin System:Ace Inhibitors, Plain:ACE inhibitors, plain]	Antihypertensive	Synthetic Small Molecule	Y	N	Single Stereoisomer	Y	Y	N	N	Y	Prescription-only	CCOC(=O)[C@H](CCc1ccccc1)N[C@@H](C)C(=O)N2[C@H]3CCCC[C@@H]3C[C@H]2C(=O)O
276734	CHEMBL1336	Sorafenib (USAN, INN); Sorafenib Tosylate (FDA, USAN)	4	BAY-43-9006; BAY-54-9085	Bayer Healthcare Pharmaceuticals Inc; Bayer Healthcare Ag	#NAME?	raf kinase inhibitors	#NAME?	2007	2005	L01XE05	L01XE05 [Antineoplastic And Immunomodulating Agents:Antineoplastic Agents:Other Antineoplastic Agents:Protein kinase inhibitors]		Synthetic Small Molecule	Y	N	Achiral Molecule	N	Y	N	N	N	Prescription-only	CNC(=O)c1cc(Oc2ccc(NC(=O)Nc3ccc(Cl)c(c3)C(F)(F)F)cc2)ccn1
377721	CHEMBL376359	Alogliptin Benzoate (FDA, USAN); Alogliptin (INN)	4	SYR-322	Takeda Pharmaceuticals Usa Inc	#NAME?	dipeptidyl aminopeptidase-IV inhibitors	#NAME?	2008	2013	A10BH04	A10BH04 [Alimentary Tract And Metabolism:Drugs Used In Diabetes:Blood Glucose Lowering Drugs, Excl. Insulins:Dipeptidyl peptidase 4 (DPP-4) inhibitors]		Synthetic Small Molecule	Y	N	Single Stereoisomer	N	Y	N	N	N	Prescription-only	CN1C(=O)C=C(N2CCC[C@@H](N)C2)N(Cc3ccccc3C#N)C1=O
47138	CHEMBL785	Ritodrine (BAN, INN, USAN); Ritodrine HCl (FDA, USP, JAN, USAN)	4	DU-21220	Astrazeneca Lp				1969	1991	G02CA01	G02CA01 [Genito Urinary System And Sex Hormones:Other Gynecologicals:Other Gynecologicals:Sympathomimetics, labour repressants]	Relaxant (smooth muscle)	Synthetic Small Molecule	Y	N	Single Stereoisomer	N	Y	Y	N	N	Discontinued	C[C@H](NCCc1ccc(O)cc1)[C@H](O)c2ccc(O)cc2
675209	CHEMBL1201258	Pemetrexed (BAN, INN); Pemetrexed Disodium (FDA, USAN)	4	LY-231514	Eli Lilly And Co	#NAME?	antineoplastic thymidylate synthetase inhibitors	#NAME?	1997	2004	L01BA04	L01BA04 [Antineoplastic And Immunomodulating Agents:Antineoplastic Agents:Antimetabolites:Folic acid analogues]	Antineoplastic (specific thymidylate synthase inhibitor)	Synthetic Small Molecule	N	N	Single Stereoisomer	N	N	Y	N	N	Prescription-only	NC1=Nc2[nH]cc(CCc3ccc(cc3)C(=O)N[C@H](CCC(=O)O)C(=O)O)c2C(=O)N1
495109	CHEMBL1655	Toremifene (BAN, INN); Toremifene Citrate (FDA, USAN)	4	FC-1157a	Gtx Inc	#NAME?	antiestrogens of the clomifene and tamoxifen groups	#NAME?	1988	1997	L02BA02	L02BA02 [Antineoplastic And Immunomodulating Agents:Endocrine Therapy:Hormone Antagonists And Related Agents:Anti-estrogens]	Anti-Estrogen; Antineoplastic	Synthetic Small Molecule	N	N	Achiral Molecule	Y	Y	N	N	Y	Prescription-only	CN(C)CCOc1ccc(cc1)\C(=C(\CCCl)/c2ccccc2)\c3ccccc3
366274	CHEMBL218490	Dorzolamide (BAN, INN); Dorzolamide HCl (FDA, USP, USAN)	4	MK-507	Merck Sharp And Dohme Corp; Merck Research Laboratories Div Merck Co Inc	#NAME?	carbonic anhydrase inhibitors	#NAME?	1992	1994	S01EC03	S01EC03 [Sensory Organs:Ophthalmologicals:Antiglaucoma Preparations And Miotics:Carbonic anhydrase inhibitors]	Carbonic Anhydrase Inhibitor	Synthetic Small Molecule	Y	N	Single Stereoisomer	N	N	N	Y	N	Prescription-only	CCN[C@H]1C[C@H](C)S(=O)(=O)c2sc(cc12)S(=O)(=O)N
1377665	CHEMBL2105395	Ospemifene (BAN, FDA, INN, USAN)	4	FC-1271; FC-1271A	Shionogi Inc	#NAME?	antiestrogens of the clomifene and tamoxifen groups	#NAME?	2006	2013	G03XC05	G03XC05 [Genito Urinary System And Sex Hormones:Sex Hormones And Modulators Of The Genital System:Other Sex Hormones And Modulators Of The Genital System:Selective estrogen receptor modulators ]		Synthetic Small Molecule	N	N	Achiral Molecule	N	Y	N	N	Y	Prescription-only	OCCOc1ccc(cc1)\C(=C(\CCCl)/c2ccccc2)\c3ccccc3
675138	CHEMBL1201187	Maraviroc (FDA, INN)	4	UK-427857	Viiv Healthcare Co	#NAME?	antivirals: CCR5 antagonists	#NAME?		2007	J05AX09	J05AX09 [Antiinfectives For Systemic Use:Antivirals For Systemic Use:Direct Acting Antivirals:Other antivirals]		Synthetic Small Molecule	N	Y	Single Stereoisomer	N	Y	N	N	Y	Prescription-only	CC(C)c1nnc(C)n1[C@@H]2C[C@H]3CC[C@@H](C2)N3CC[C@H](NC(=O)C4CCC(F)(F)CC4)c5ccccc5
20027	CHEMBL121	Rosiglitazone (BAN, INN); Rosiglitazone Maleate (USAN, FDA)	4	BRL-49653; BRL-49653-C; BRL-49653C	Sb Pharmco Puerto Rico Inc	#NAME?	PPST agonists (thiazolidene derivatives)	#NAME?	1997	1999	A10BG02	A10BG02 [Alimentary Tract And Metabolism:Drugs Used In Diabetes:Blood Glucose Lowering Drugs, Excl. Insulins:Thiazolidinediones]	Antidiabetic	Synthetic Small Molecule	Y	N	Racemic Mixture	N	Y	N	N	Y	Prescription-only	CN(CCOc1ccc(CC2SC(=O)NC2=O)cc1)c3ccccn3
663382	CHEMBL1189432	Olopatadine (BAN, INN); Olopatadine HCl (USAN, FDA)	4	ALO-4943A; KW-4679	Alcon Pharmaceuticals Ltd; Alcon Laboratories Inc	-(a)tadine; -atadine	tricyclic histaminic-H1 receptor antagonists, loratadine derivatives; tricyclic antiasthmatics	-(a)tadine; -atadine	1995	1996	S01GX09; R01AC08	S01GX09 [Sensory Organs:Ophthalmologicals:Decongestants And Antiallergics:Other antiallergics]; R01AC08 [Respiratory System:Nasal Preparations:Decongestants And Other Nasal Preparations For Topical Use:Antiallergic agents, excl. corticosteroids]	Anti-Allergic	Synthetic Small Molecule	Y	N	Achiral Molecule	N	N	N	Y	N	Prescription-only	CN(C)CC\C=C/1\c2ccccc2COc3ccc(CC(=O)O)cc13
19737	CHEMBL595	Pioglitazone (BAN, INN); Pioglitazone HCl (USAN, FDA)	4	U-72107A	Takeda Pharmaceuticals Usa Inc	#NAME?	PPST agonists (thiazolidene derivatives)	#NAME?	1989	1999	A10BG03	A10BG03 [Alimentary Tract And Metabolism:Drugs Used In Diabetes:Blood Glucose Lowering Drugs, Excl. Insulins:Thiazolidinediones]	Antidiabetic	Synthetic Small Molecule	Y	N	Racemic Mixture	N	Y	N	N	Y	Prescription-only	CCc1ccc(CCOc2ccc(CC3SC(=O)NC3=O)cc2)nc1
52087	CHEMBL806	Flutamide (BAN, FDA, INN, USAN, USP)	4	SCH-13521	Schering Corp Sub Schering Plough Corp	#NAME?	non-steroid antiandrogens	#NAME?	1975	1989	L02BB01	L02BB01 [Antineoplastic And Immunomodulating Agents:Endocrine Therapy:Hormone Antagonists And Related Agents:Anti-androgens]		Synthetic Small Molecule	Y	N	Achiral Molecule	Y	Y	N	N	Y	Prescription-only	CC(C)C(=O)Nc1ccc(c(c1)C(F)(F)F)[N+](=O)[O-]
421326	CHEMBL1520	Vardenafil (BAN, INN); Vardenafil HCl (FDA); Vardenafil Dihydrochloride (USAN)	4		Bayer Healthcare Pharmaceuticals Inc; Bayer	#NAME?	PDE5 inhibitors	#NAME?	2001	2003	G04BE09	G04BE09 [Genito Urinary System And Sex Hormones:Urologicals:Urologicals:Drugs used in erectile dysfunction]		Synthetic Small Molecule	Y	N	Achiral Molecule	N	Y	N	N	N	Prescription-only	CCCc1nc(C)c2C(=O)N=C(Nn12)c3cc(ccc3OCC)S(=O)(=O)N4CCN(CC)CC4
716337	CHEMBL1289926	Axitinib (FDA, INN, USAN)	4	AG-013736; AG-13736	Pfizer Inc	#NAME?	tyrosine kinase inhibitors	#NAME?	2005	2012	L01XE17	L01XE17 [Antineoplastic And Immunomodulating Agents:Antineoplastic Agents:Other Antineoplastic Agents:Protein kinase inhibitors]		Synthetic Small Molecule	Y	N	Achiral Molecule	N	Y	N	N	N	Prescription-only	CNC(=O)c1ccccc1Sc2ccc3c(\C=C\c4ccccn4)n[nH]c3c2
6968	CHEMBL83	Tamoxifen (BAN, INN); Tamoxifen Citrate (JAN, USAN, USP, FDA)	4	ICI-46474	Dara Biosciences Inc; Astrazeneca Pharmaceuticals Lp	#NAME?	antiestrogens of the clomifene and tamoxifen groups	#NAME?	1976	1977	L02BA01	L02BA01 [Antineoplastic And Immunomodulating Agents:Endocrine Therapy:Hormone Antagonists And Related Agents:Anti-estrogens]	Anti-Estrogen	Synthetic Small Molecule	N	N	Achiral Molecule	Y	Y	N	N	Y	Prescription-only	CC\C(=C(/c1ccccc1)\c2ccc(OCCN(C)C)cc2)\c3ccccc3
14785	CHEMBL553	Erlotinib HCl (FDA, INN, USAN); Erlotinib (INN)	4	CP-35877401; CP-358774-01; OSI-774	Osi Pharmaceuticals Inc	#NAME?	tyrosine kinase inhibitors	#NAME?	2001	2004	L01XE03	L01XE03 [Antineoplastic And Immunomodulating Agents:Antineoplastic Agents:Other Antineoplastic Agents:Protein kinase inhibitors]		Synthetic Small Molecule	Y	N	Achiral Molecule	N	Y	N	N	N	Prescription-only	COCCOc1cc2ncnc(Nc3cccc(c3)C#C)c2cc1OCCOC
1124	CHEMBL19	Methazolamide (BAN, FDA, INN, JAN, USP)	4		Lederle Laboratories Div American Cyanamid Co	#NAME?	carbonic anhydrase inhibitors	#NAME?		1959	S01EC05	S01EC05 [Sensory Organs:Ophthalmologicals:Antiglaucoma Preparations And Miotics:Carbonic anhydrase inhibitors]	Carbonic Anhydrase Inhibitor	Synthetic Small Molecule	Y	N	Achiral Molecule	N	Y	N	N	N	Prescription-only	CN1N=C(S/C/1=N/C(=O)C)S(=O)(=O)N
8531	CHEMBL499	Timolol (BAN, FDA, INN, USAN); Timolol Maleate (FDA, USP, JAN, USAN)	4		Ista Pharmaceuticals; Falcon Pharmaceuticals Ltd; Aton Pharma Inc; Allergan Inc; Santen Oy	#NAME?	beta-blockers (propranolol type)	#NAME?	1973	1978	S01ED51; C07AA06; S01ED01	S01ED51 [Sensory Organs:Ophthalmologicals:Antiglaucoma Preparations And Miotics:Beta blocking agents1)]; C07AA06 [Cardiovascular System:Beta Blocking Agents:Beta Blocking Agents:Beta blocking agents, non-selective]; S01ED01 [Sensory Organs:Ophthalmologicals:Antiglaucoma Preparations And Miotics:Beta blocking agents1)]	Anti-Adrenergic (beta-receptor)	Synthetic Small Molecule	Y	N	Single Stereoisomer	N	Y	N	Y	Y	Prescription-only	CC(C)(C)NC[C@H](O)COc1nsnc1N2CCOCC2
11305	CHEMBL98	Vorinostat (FDA, INN, USAN)	4		Merck And Co Inc	#NAME?	enzyme inhibitors: inhibitors of histone deacetylase	-stat (-inostat)	2005	2006	L01XX38	L01XX38 [Antineoplastic And Immunomodulating Agents:Antineoplastic Agents:Other Antineoplastic Agents:Other antineoplastic agents]		Synthetic Small Molecule	Y	N	Achiral Molecule	N	Y	N	N	N	Prescription-only	ONC(=O)CCCCCCC(=O)Nc1ccccc1
8543	CHEMBL500	Pindolol (BAN, FDA, INN, JAN, USAN, USP)	4	LB-46	Novartis Pharmaceuticals Corp	#NAME?	beta-blockers (propranolol type)	#NAME?	1970	1982	C07AA03	C07AA03 [Cardiovascular System:Beta Blocking Agents:Beta Blocking Agents:Beta blocking agents, non-selective]	Vasodilator	Synthetic Small Molecule	Y	N	Racemic Mixture	N	Y	N	N	N	Prescription-only	CC(C)NCC(O)COc1cccc2[nH]ccc12
1277553	CHEMBL1946170	Regorafenib (FDA, INN, USAN)	4	BAY-73-4506; BAY-734506 monohydrate	Bayer Healthcare Pharmaceuticals Inc	#NAME?	raf kinase inhibitors	#NAME?	2011	2012	L01XE21	L01XE21 [Antineoplastic And Immunomodulating Agents:Antineoplastic Agents:Other Antineoplastic Agents:Protein kinase inhibitors]		Synthetic Small Molecule	Y	N	Achiral Molecule	N	Y	N	N	Y	Prescription-only	CNC(=O)c1cc(Oc2ccc(NC(=O)Nc3ccc(Cl)c(c3)C(F)(F)F)c(F)c2)ccn1
480746	CHEMBL1639	Aliskiren (USAN, INN); Aliskiren Fumarate (USAN); Aliskiren hemifumarate (FDA)	4	SPP100	Novartis Pharmaceuticals Corp	#NAME?	renin inhibitors	#NAME?	2005	2007	C09XA02	C09XA02 [Cardiovascular System:Agents Acting On The Renin-Angiotensin System:Other Agents Acting On The Renin-Angiotensin System:Renin-inhibitors]		Synthetic Small Molecule	N	Y	Single Stereoisomer	N	Y	N	N	Y	Prescription-only	COCCCOc1cc(C[C@@H](C[C@H](N)[C@@H](O)C[C@@H](C(C)C)C(=O)NCC(C)(C)C(=O)N)C(C)C)ccc1OC
96107	CHEMBL973	Teriflunomide (FDA, INN, USAN)	4	HMR-1726	Sanofi Aventis Us Llc				2011	2012	L04AA31	L04AA31 [Antineoplastic And Immunomodulating Agents:Immunosuppressants:Immunosuppressants:Selective immunosuppressants]		Synthetic Small Molecule	Y	N	Achiral Molecule	N	Y	N	N	Y	Prescription-only	C\C(=C(/C#N)\C(=O)Nc1ccc(cc1)C(F)(F)F)\O
92984	CHEMBL954	Clomifene (INN, BAN); Clomiphene Citrate (FDA, USP, USAN); Clomifene Citrate (JAN); Clomiphene (BAN); Enclomifene (INN); Enclomiphene (USAN)	4	MER-41; MRL-41; Isomer B; RMI-16289	Sanofi Aventis Us Llc; Marion Merrell Dow; Emd Serono Inc				1964	1967	G03GB02	G03GB02 [Genito Urinary System And Sex Hormones:Sex Hormones And Modulators Of The Genital System:Gonadotropins And Other Ovulation Stimulants:Ovulation stimulants, synthetic]	Anti-Estrogen	Synthetic Small Molecule	N	N	Achiral Molecule	Y	Y	N	N	N	Prescription-only	CCN(CC)CCOc1ccc(cc1)\C(=C(\Cl)/c2ccccc2)\c3ccccc3
32869	CHEMBL701	Baclofen (BAN, FDA, INN, JAN, USAN, USP)	4	BA-34647	Ucb Inc; Novartis Pharmaceuticals Corp; Medtronic Inc; Cns Therapeutics Inc				1971	1977	M03BX01	M03BX01 [Musculo-Skeletal System:Muscle Relaxants:Muscle Relaxants, Centrally Acting Agents:Other centrally acting agents]	Relaxant (muscle)	Synthetic Small Molecule	Y	N	Racemic Mixture	N	Y	Y	N	Y	Prescription-only	NCC(CC(=O)O)c1ccc(Cl)cc1
