# Supplementary material for: Computationally-guided drug repurposing enables the discovery of kinase targets and inhibitors as new schistosomicidal agents
Source: PLoS Comput Biol. 2018 Oct 22;14(10):e1006515. doi: 10.1371/journal.pcbi.1006515 (PMC6211772; doi:10.1371/journal.pcbi.1006515)
Supplement: S3 Table — (XLSX) [file pcbi.1006515.s003.xlsx]

## Sheet: Sheet1
Accession number	Protein sequence	Kinase consensus classification			Kinannote					OrthoMcl				Interproscan consensus domain		KEGG Pathway reconstruction				DrugEBIlity
		Group	Family	Subfamily	hmmscore	hmmeval	kinannotescore	Kinannote Annotation	class_depth	S. haematobium ID	S. haematobium	S. mansoni ID	S. mansoni	Start location	Stop location	1st level	2nd level	3rd level	KO number	Tractable	Druggable	Ensemble	PDB	Approved drugs	Human %ident
Sjp_0046880	MLPFRNESSLLHSSSPSTVCDKENRVSDDFPGTSAHFHKKTKSKWTIDDIDIGRKLGEGRFGSVHLAREKTSRFVIALKVLSIPNLDLLDPIKISIDHSRIDEPSPKRNRDTVTSQVHLFYFYDTKRIYLVLEYVPRGELSKDITRFGRFGDNRAATYVYQLSKALSYCHQNDVIHRDIKPENILLGTRGEVKIADFGSAVHLPASRRMTTFGTLNYLAPEMFHLECVHDHRVDIWSLGILTFEMLTGYLPFDGKNYQEISEKIQTADVLYPDVLDLGAIKLITNMLKKLSSQRVSLSEIDNYDWIKMHAEFSISQCTAALQDWENASNQNSTCPSSSSYDCSSTFVNTFLND	Other	AUR		208.1	2.8e-59	0.851751	Other/AUR	full			Smp_162710	Other/AUR	34	316	Cellular processes	Cell growth and death	Oocyte meiosis	K11481	1	1	0.35	2wtv:A	ALISERTIB, ENMD-981693, AT-9283, ENMD-2076, MLN-8054, KW-2449, RG-1530, MK-5108, PF-03814735, TAS-119	45
Sjp_0054140	MLYIICLKDFQVFELLGRGGFAQVYRAKSTITGQEVAIKMIDKKCMLQHRLTNRVRREVEIHSRLKHPSILELYTCFEDENYVYLVLEICHNGELQTYIRQNGPVTEDTARHYLRQLISGLLYLHSHNILHRDLTLANLLLTNDMKVVSIIKFFHL	Other	PLK	SAK	16.6	1.3e-09	0.593409	Other/PLK/SAK	full			Smp_079410	Other/PLK/SAK	7	156	Environmental Information Processing	Signal transduction	FoxO signaling pathway	K08863	1	1	0.78	2x6d:A		36
Sjp_0006300	MLVAGNYIYYLCVSAMYADELSNSVQSIDLQDTVQSTKGSLDAATCSEDSDETSIQKSIKTEAQPILPPGYQISHCLAEGGIGRVYLIVNPDTKDCLAAKVVNVYGQSSLRSNPKTEVNVAQVRADLRQEAELQRRLKHHNIATLYGVRQAINGRRLNLVVRKPYFLANWNSATHTCIPKKIDIPLIKGLLLHSCTQILDALNYLHNDQQIAHLDVKPENIMLTKKDRAKLIDFGWAVDMRKQKLIQGPVGTTSYAAPEVFGKNPYFGPPADLFSLGVTLLTAVTGQRCWSRASYTTDPVYRQWTEHKDLHTGPVFSRLPPDLANFLTRALAHRPSDRLTIESIKKHPWYRLGLARRLTPVASPRNRQDSGVSDNTVVPNSDRSNALRSTYQGDTPVPS…	CAMK	CAMKL	CHK1	114.8	3.4e-31	0.760942	CAMK/CAMKL	partial	Shaematobium_A_03539	CAMK/CAMKL/CHK1	Smp_077180	CAMK/CAMKL	69	427	Cellular processes	Cell growth and death	Cell cycle, p53 signaling pathway	K02216	1	1	-0.82	2bva:A		34
Sjp_0015280	MMSAATSDSQRGWSRPNLALHSFCNSCLAGRQVGDIRPNGSNEDETTDIIPFLVSGPSTGSKRNLKTSAFVSHSRPKVTPYPGGLSTADNPPLILGNTYATISEFEPHFFSLKPPRDNNSLTGMTPCNRPHKNYLGQHFERRYRIGRKTSELFWLVQSSHRTGKIDVASTNISFASYRSVALNPKWICLTYFAFLAATLFHVWFKGYAFFYCSKKSHIMLLPNVSRDLQKEIFKAYPKNIKSCSDWLDFLNHMENTVRSLAQESTTNNILLNLYEGAIDSLEANWSDEMYLVIFIRRAVLAAYENPDSGPVLLGFCSINGRRNAQLIAAVAYYYSKQGDTNRAKSLLNSTKKCVDQSGVELLCKVERMLGTDGEFESLLGPFFYKPDVEFHNINNSRAS…	Other	TTK		126.7	9.2e-35	0.740569	Other/TTK	full			Smp_171610	Other/TTK	476	793	Cellular processes	Cell growth and death	Cell cycle	K08866	1	1	0.52	3pxy:A	ALVOCIDIB, DINACICLIB, SELICICLIB, RG-547, MILCICLIB, (7S)-HYDROXYL-STAUROSPORINE, BMS-387032, INDIRUBIN SULFATE, TG-02, RGB-286638	32
Sjp_0012410	MTESTMLDTIGLNNSLDYNSTSQISIVSKSKNIVSSSSSSSLTSELKDDVNQIEYQIAKNIETQQVTCFLKEKSLLNTSLELPDKHNGDYLQMNQLICNKHDTTSTDWINYAQALQLSEYQAFPINDFASIQNHHRHHHRHHNHFTSHYDPYKRHLHNHIHSTYSFHHMLDKYNELDNEVNSNSDITQKYKGNLDHNDDNNNNALNNTEDSNNRDNLIRKAKRARTAYTQTQLVELEKEFWYSQYLCRPRRIEIASTLKLTEKQIKVDNSYPFTSYDELDAQNPLTRSSFSKEYHYSMNGIHLTQSNNPIKWPKTFALNTCKCFDNYELPDKYGKYDYLAQLNKTNVSMQHNLETMTTCNNYPLVDCQFNSNNQIHDKYLFNNQFSSIDQNYMDINEQF…	CAMK	CAMKL		183.2	8.8e-52	0.745831	CAMK/CAMKL	partial			Smp_166150	CAMK/CAMKL/MELK	493	783					1	1	0.7	3i6u:BA		36
Sjp_0031130	MSTRGTYALSDFMRLEKIGEGTYGVVYKCKNKVNSKFAALKKIRLENDEEGVPSTAIREISLLKELQHPNIVNLEQVIMENGRLYLVFEYLNVDLKRYLDDSGRKSLLEPGIVKSFMYQMLQGLLFCHGRRVIHRDLKPQNILVDIGRKIVKLADFGLARAFGIPVRVLTHEVVTLWYRAPEILLGAQRYSCAVDIWSMGCIFSEVATKEALFRGDSEIDQLFRIFRLLGTPSEEVWPGVSSLPEYQKKSFPIWRNSKLSIQDNIAKAFNDPGLDLLQAMLIYEPSRRITARDALLHPYFSDLDKALVPATGEEYIGLPLDQLPREVAAMFLADGGEVYHNSNDTENTGKLCLTVQPDTIQLGNAAIPTSKYLSDSKKHSYQTVDTVNSKLSHHMAPLA…	CMGC	CDK	CDC2	310.8	3.5e-90	0.872489	CMGC/CDK/CDC2	full	Shaematobium_A_04504	CMGC/CDK/CDC2	Smp_080730	CMGC/CDK/CDC2	6	304	Cellular processes	Cell growth and death, cellular community (eukaryotes)	Cell cycle, oocyte meiosis, p53 signaling pathway, gap junction	K02087	1	1	0.51	1h25:A	ALVOCIDIB, DINACICLIB, SELICICLIB, RG-547, MILCICLIB, (7S)-HYDROXYL-STAUROSPORINE, BMS-387032, INDIRUBIN SULFATE, TG-02, RGB-286638	66
Sjp_0087110	MKRSKRTVVQSPSSSTPTISRHSIDHSPLFSLCNRDSDTDNSVEHFGLQVSPLFPKGRLSSVRYSPLEIDSQRTKGNCSNMSHSFGHDTPSPDGHVFNSDLSDRSIGKGYLSDHLQHSLSFARHMEQRALHISARIAHSTNLSMSPRLLFTPETCNSSDTTDSISEQRKRLSLVDDLNMHSYMTISQQTASTVERYARLADVCPDLLNRRAVNRFMSQYTPGEKYREERPIGMNPIFNCSNLAGSFSNLVDICRTRLAVLYKARHRLSGVLYCLKRSRSDFELEHLNGSYTEIIRLPSRELLLLAGDTTGIVFKLSDFGRASRAGEDRDGEDLGDGRYLPRLNDPSPPARAATGRDLYALGITLYHSVSQLS	Other	WEE						re-classified	Shaematobium_A_03192	Other/WEE	Smp_167940	Other/WEE
Sjp_0054370	MNKNYPREIHIQNGKARCNESASSNLKTDNKLSRNVTIHWCEPEMSYHELSREYTGVDIRNNELQKNNYLSAPGGQLRPAMSEVEGLDRYVKHCLEESSSTPPKKNGQINGHASKSDANHASAESFSSIKRNPSHRNDQKSIQKRPDGLTTFEKLCQNFSKDSTYKNEMRTGKRLGFYRFVLDIGRGNFSKVKLALHSLLNSKFCFKK	CAMK	CAMKL	NIM1					re-classified	Shaematobium_A_01166	CAMK/CAMKL/NIM1
Sjp_0002460	MSCFPYGSRGNTSSHFERSEISEHWVHNPTQGIDEDHTTTRTPAPPLRTTSAPIGSSIESIPFKPNKPLPLTPVEEEKRDRKKYKSGGNSRLAKFKPSTNMPNISAPVNVMHKVHITIDPVTGEFEGMPPEWSHMLAMAGITKWEQQQNPTVVLNVLNLLSKKDDTPQKYMTSIIGPPGALDLSSTDQINNSNDSNFSQGLSLPTSNCVKCCTPEVEHVASLTRISCSVDPGPRSSSLSSGRGSSEGIGSRSGSGSGGAVSRSSSSGHGGAGGIQISAIVHGSSAAIQPSSSYSSSGSNSSTGSAPPAVVNGIELVPAPLLPHKVSFSSSGQVLSYSPADGTNTISFNSPTDSQTLQSSLTLPPLAPALHNHTCVVGNTSLLPPTSYHYPHYHANATSH…	STE	STE20	PAKA	303.5	5.5e-88	0.897521	STE/STE20/PAKA	full	Shaematobium_A_05309	STE/STE20/PAKA	Smp_179800	STE/STE20/PAKA	841	1119					1	1	0.69	1yhw:A		73
Sjp_0019370	MAYFTVHVSLGFKVSRNDFIFALNVLHLKISICRKCSLNFQGVVNMADEFRNGISMRSFGIVGAISRDGAFATATKNDSFHIMWYNLKICKFDSETLVYMEMQIQKRGIVVYHLNSVFQRPTNCYLTMEILDGFCQMNRDGNSLKNTDEHLADRGPFSVVRRCTNEDTGIEYAFKIVDVVNFTSSSGLSTADLKREASICHLLKHPHIVELVETYSSDGMLYMIFEYMKGTDLAFEIVKRATAGFVYSEAVARIYGKDKEDGKYMSQFDITFELYSNLIYGRIGTPHYMAPEMIRHEPYGKAVDAWGCGVLLFLLLSGSLPFYGTRDVLFTQIVSGRYHRQPQVWNMISPEARDLVSRLLEVDPTQRLTIKEALRHPWISQKARASKTHLHETVEEMRR…	CAMK			100.3	7.7e-27	0.499022	CAMK	partial			Smp_131690	CAMK/CASK	146	380	Cellular processes	Cellular community (eukaryotes)	Tight junction	K06103	1	1	0.33	3i6w:BA	XL-844	31
Sjp_0010250	MAHTALQHPNNPYVSGRLVRRSSQDLGLQVEVYEGYYEFLRRYTLGERFGSGGFGHVHRARRTSDNKEVVVKEVRSDKVPCWCLLDNQLMPIEVVLLVMCQGLPGIVNLLDAFNFGQSWAIVMDQVSNTTCDMFDYIGERGMLSESEAAFYFHQLTGILLSCHKVGVLHRDIKDENILINRTTNELVLIDFGSGAFLESRLYTDFDGTRVYSPPEWILNSRYHGKQAEVWSLGVLLYDMLCGDIPFVNDKSIIGGKLRYRRDNLSEAAKHLIGSCLNMDPSKRPSLLQILQHPWMQTHRPQPGDQIPLSFQIALDALENESNSSVSANISDSPDSQHPIVQSSSLSNQMISGFPHSCSFTSTTVGTDNNYKSKAVNNIDHSHTISDCDASLSGIDCHSN…	CAMK	PIM		180.2	7.2e-51	0.794497	CAMK/PIM	full	Shaematobium_A_06685	CAMK/PIM	Smp_090890	CAMK/PIM	33	310					1	1	0.76	2bzi:B		51
Sjp_0040980	MLRIDDHMTHELKGTFRDVSTSNIEDHNPTNNPRQNLAGGTGVFANFFEEMAEPISFQSSELTNESHINSSKQNLKIQQQTKEVKGNNSLLRDEICPMEAFYGDNSDDDLKILERYRMLVNSYSDDKSYQEDECQVKDAIDLFTLRRHAVKIISKLGVRKIPGGWNQALHESSLMRRLSACRHVVSLVVVLRLENPDRLCLVMEHCLGSVHDLQASGVPSHTAVSSENEFELGNVQVKSPYFKTQQDQPSDSINEDATCKNEVASPVKSNKPRRFHTRLAMISTQVNHEPDSKVEKSKGRKISNVEHSTRKHKSFQQQQQQQFRRLPEAQAHAYFLQVSGGQTTPAVQPPEVAKGLQSIFDGTKLDVYSAGVTLYFMLTGRVPFSCQNVLQIFEAIVTG…	CAMK	CAMKL	LKB	4.7	8e-09	0.469197	CAMK/CAMKL	partial	Shaematobium_A_05808	CAMK/CAMKL/LKB	Smp_127920		114	472					1	1	0.15	3aqv:A		34
Sjp_0067780	MCHSRCIVTSFPIECGLEVLANVNSVEEVQNILDARFPDAYAVYNLSSRPYRSDHWFHGRVSHRSFESHRAPTLKSLIELCLNARLWLSQKSNNICVIHCTDGKTLSAVLACSLLCFCRVFDNASPAVQLFASKLGNPGLNASQIRYIDYVAQLSHNSSFIPHHFPLNLISIIIAPVPTFNKSKNGCRPYVEIFEGKTRVYSTYTDYDNLRSYALEDGKIQIFLNGLIVLGDLTVIIYHCRSSFAGRGKDYLVPLSDLDHLDNSSNFAGFTSRYAESFHVTVEFMVSPTERPRQSDNLVYPWETLPSNDLLIPELCVSNEDELKNILSDFGRFNRKPSIRMHKGKSLDRNQSYDCSTQSISNYIGVTSNSMAQSNTNLPAAVSLTAINNDNTTSSTEKQ…	Other	NAK						re-classified	Shaematobium_A_03979	Other/NAK	Smp_047190	Other/NAK
Sjp_0049600	MMYTDIIENDDSERLLKVLSGPLSNSQIYQLAYSSIVNKSYSCMQCVLRHSQYFYEPFEADGFLLPIIYHAIRLGNLDACNLLLEYGLNPLVCTGLCQLNNTELNSGCTFHFYVFLDLVKACKNGDYELTDQLLFSPNSLRIRCTIKNFANREFEHLTNFTSSPEVSSNHFKYVHQPVTSLISNSFKSLKFNKYLLRSPGSNLNHHEKEDQRHERQQQQLELFSSEEMLRWNSDESLNSHQLLSLTDLWEWARKQVKPLLLICVQNNYINCMDKLLQVGFQVIPVSSTSERLELNRNFSNVDTNYSKSNNVLKPLVEDIRSVRKQLLWIESVYSNEDSAVHAAIRLNRIDAVKSIIRWDPDSLAITISGNEMGILPIHIACALNRLHCLQLILSMNNVP…	TKL	LRRK						re-classified			Smp_143400	TKL/LRRK
Sjp_0112540	MFHRYLCFLNHFNATSIRHANRIIHRDIKGDNILVNMYKGELKITDFGASKRLAGLIPRAQTFKGTMRYMAPELIRGSCGFPADIWSFGCTVVEMLTGKQPFSELGNAMTALYRVGMDLQHPQIPDGVSSACKNFILKTFVIEPCNRADANELLSDSFVLSFTKLRRRKPVKPAQSPGKSSMCR	STE	STE11	ASK	-24.9	7.4e-07	0.492613	STE/STE11/ASK	full					1	170	Genetic Information Processing, Environmental Information Processing, Cellular processes	Folding, sorting and degradation, signal transduction, Cell growth and death	Protein processing in endoplasmic reticulum, MAPK signaling pathway, TNF signaling pathway, Sphingolipid signaling pathway, Apoptosis	K04426	1	0	-0.51	2ycs:A	XL-844	32
Sjp_0035520	MSKSPIQTVKGQLFELGPRFDNVQYVGEGAYGIVVSAFDRQRNEKVALKKVSPFEHQTYSQRTYREIWILSRMDHENIVKIHDIITSSTFEEMKDVYIVECFMETDLCRLLKTQKLSNDHTCYFLYQMLRGLKYIHSANVLHRDLKPCNILLNAACDLRICDFGLARVADPESEQSGTLTEYVATRWYRAPEIMLTSKLYTKAIDIWSIGCIMAEMLSNRVLFPGKHSLDLLDKLLCFVPSRRITVEDALAHPYLEQYYDPTDEPIFEHPFIQQPDNFPKEKLKILIWEEIQQYRSNKNINDIVYINSRKTDSIDSSQSQIRLSDFFD	CMGC	MAPK	ERK1	226.1	1.1e-64	0.883522	CMGC/MAPK/ERK1	full			Smp_142050	CMGC/MAPK/ERK	16	264	Environmental Information Processing, Cellular processes	Signal transduction, cell motility, cell growth and death, cellular community (eukaryotes)	Ras signaling pathway, Rap1 signaling pathway, MAPK signaling pathway, ErbB signaling pathway, TGF-beta signaling pathway, VEGF signaling pathway, TNF signaling pathway, HIF-1 signaling pathway, FoxO signaling pathway, Phospholipase D signaling pathway, Sphingolipid signaling pathway, cAMP signaling pathway, cGMP-PKG signaling pathway, PI3K-Akt signaling pathway, mTOR signaling pathway, Regulatio…	K04371	1	1	0.8	1wzy:A	ULIXERTINIB, GDC-0994, MK-8353	59
Sjp_0048140	MTNTGVFHLDMPEAPNYDDSEENSRDYCPTNGGVEDEFLERGPLKPEELDENVKRVEICEETVNPGQPKVRPHDFQLLKVLGKGGYGKVFLARKNDTGQTYAMKVLKKASIVTNAKDTAHTKSERNILEMIKHPFLVQLHYAFQSPGKLYLVLEFLAGGELFMQLEKEGVFMEDQASFYLAEITLAIGHLHSMGIVYRDLKPENVLLDYLGHVKLTDFGLSKERVDRDNLTHTFCGTIEYMAPEILLRQGHGRAVDWWSLGTLMYDMLSGSPPFTGDDRRQTIDLILRGDFVPVPYLSREAISLISKLLVVDVNKRLGSGPSDSEAIKMHPFFRNTDWDLVLKKQVEPPFKPTLTSDTDVSLFDPKFTQENPVESPDEGLPISAMVSDVFEGFTYVDPQ…	AGC	RSK	RSKP70	308.8	1.3e-89	0.915927	AGC/RSK/RSKP70	full	Shaematobium_A_00632	AGC/RSK/RSKP70			72	421	Environmental Information Processing	Signal transduction	ErbB signaling pathway, TGF-beta signaling pathway, HIF-1 signaling pathway, PI3K-Akt signaling pathway, AMPK signaling pathway, mTOR signaling pathway	K04688	1	1	0.7	3a8x:BA		38
Sjp_0108760	MNLLLLRNACGFIRDISKCEPQNLYTYFSSFSSDAVDLLQQMLHLDPDRRLTAAQALAHR	CMGC	MAPK	p39					re-classified			Smp_133020	CMGC/MAPK/p38	15	99	Environmental Information Processing	Signal transduction	Rap1 signaling pathway, MAPK signaling pathway, VEGF signaling pathway, TNF signaling pathway, FoxO signaling pathway, Sphingolipid signaling pathway	K04441	1	1	0.73	3ody:X	LOSMAPIMOD, DORAMAPIMOD, VX-745, TAK-715, TALMAPIMOD, PAMAPIMOD, VX-702, ARRY-797, PH-797804, BMS-582949	45
	YFATYHDESDEPVAEKFDDPFQDDSNASLDQLKDKFRQPTRYNVTNVPKYDLPIFKIQIN
	EKTTINDAQXXXXXXXXXXXXX
Sjp_0018650	MVGLEEIQSDGDSPQCPLCGCVWIHIPNFDKDVICDKSDDFDKGSDHAKCICSSSSSEQIDSRQTDTSDQQAKTNQHDQFHHHHSFQTHHNRNEQQQTNGTLRCPYQPMNVNTDLNVTGNLTVVNTFLTELPFSEYNSCVSAFSLDIANALISYDWTVRQYALQQATHLTICQVILSRQYHLQSDHNNLEHSLNLHNFIDDTSEPNCVRIMFKLIHYLLDDPVDAIFTDALRAFRELLGYLVCYNKETQSTLQKTIGPILRRLLRFVGGSSNLWNLRNSESFLPLTYKQNDENKINTNSDSTNNSSHLDTNRSDLMNENNLTKKMNELGIIQTKSKSSLPVPADVNFRDRSNLALATLIELAKGQSGALALGREVQSASQCLPVSGIQHMVRFVLSSAK…	STE	STE11	MEKK1					re-classified			Smp_050380	STE/STE11/MEKK1	885	1142	Genetic Information Processing, Environmental Information Processing	Folding, sorting and degradation, Signal transduction	Ubiquitin mediated proteolysis, MAPK signaling pathway	K04416	1	1	0.8	3os3:A	TRAMETINIB DIMETHYL SULFOXIDE, COBIMETINIB, COBIMETINIB FUMARATE, SELUMETINIB, BINIMETINIB, CI-1040, PD-0325901, E-6201, PIMASERTIB, Refametinib	36
Sjp_0100500	MEKTKSKACLSNKATGVGVLSLDCNLTITSYCSSTMTADSAVTIIPILQRKCDTLKSKIADFTLVSQALQLKTYQLLNFINRHEDFSGLITKEYDEVSNDINIVQSAIDRYTCELEGCKSKLDQYMMMVTTMMLNSSNNTTSSSNVSNINNNGDDSVNLTPLSNKLASVTSPQSPSHPILLSSASPAQLDNASSLGVLQTSNNKPTELKSIVQPATKLRLRAYFPNNQFTLVEIKPGQQIKHALEKKLSHRGLHLEQLIVYRSRTGDDRTFGSSVPEGAQSRRVIVRYWLCAVCKACGYAYHNRCLPRVDKNCSCTLDDDVFYTGDQLSSRNSLGTSSLSIHGSNWLVSSNATPGCTHFYHFNPEDLTTVHVLTNSTGGFENSNNNLPTSGGGHFPRQC…	TKL	RAF	RAF	184.5	3.7e-52	0.815188	TKL/RAF/RAF	full			Smp_176990	TKL/RAF/RAF	801	1077	Environmental Information Processing, Cellular processes	Signal transduction, cell motility, cellular community (eukaryotes)	Rap1 signaling pathway, MAPK signaling pathway, ErbB signaling pathway, FoxO signaling pathway, cAMP signaling pathway, mTOR signaling pathway, Regulation of actin cytoskeleton, Focal adhesion	K04365	1	1	0.62	2src:A	VANDETANIB, BOSUTINIB, SARACATINIB, KX2-391, AZM-475271, JNJ-26483327, AZD-0424, PD-0166285	33
Sjp_0093560	MVVDQTSGLDKAPISDELENSSQKVRYSQEIVSITISDSFTDTTDACAAVNSQSTNDNVSELQTFIRCTSPTNNKNSLSSSSNATSIEYSQTSSPGDSSRRRLVPDFNIDDLLLISELGRGNGGVVTKLQHKSSGTLLIRKTFELDVKTTTRAQIVRDLQXHIIEFHGAIHSERLISIYMEYMDVGGMDLLLKMVGRFPEPIIIHIADSVVSGLLYLWQELHMLHRNLKPSNILINRAGIIKLCDFVVSLQLSEYVASGFLGFSTYLAPERLSGETFSAASDIWSLGLTLMELAIGQYPIPSIDPVDFVRAFAPDQETNMLEHCRAAKTGELLPTLTDSKRRSTIGMYSLFAYIVEQPAPRLPVYCFSSQFIHFIHSCLQKDANDRLSIEIIHSHFIPE…	STE	STE7	MEK1	113	1.2e-30	0.683421	STE/STE7/MEK1	full	Shaematobium_A_00164	STE/STE7/MEK1	Smp_151670	STE/STE7/MEK1	107	397	Environmental Information Processing, Cellular processes	Signal transduction, cell motility, cell growth and death, cellular community (eukaryotes)	Ras signaling pathway, Rap1 signaling pathway, MAPK signaling pathway, ErbB signaling pathway, VEGF signaling pathway, TNF signaling pathway, HIF-1 signaling pathway, FoxO signaling pathway, Phospholipase D signaling pathway, Sphingolipid signaling pathway, cAMP signaling pathway, cGMP-PKG signaling pathway, PI3K-Akt signaling pathway, mTOR signaling pathway, Regulation of actin cytoskeleton, Ooc…	K04368	1	1	0.81	3eqi:A	TRAMETINIB DIMETHYL SULFOXIDE, COBIMETINIB, COBIMETINIB FUMARATE, SELUMETINIB, BINIMETINIB, CI-1040, PD-0325901, E-6201, PIMASERTIB, Refametinib	39
Sjp_0035230	MLLAMSADSTNEINRHIPKPSDFKFGKEIGHGSFSTVYVVQEISTSSEFAMKVVDKQRVWRYKAVDSVLMEKEVLKRTNHVFIIRLHCTFQDSTRLFYLLEYARCGELLSYLTHFTSLSVHCTRFYAAEILMALDYLHSVSIVHRDLKPENVLLTDKMHIKLADFGSAVILNSPNIKAPNFTGTPEYVSPEMLSRISRQGNSSSNDGNSQDLTYLMDFWAFGCIIYQLISGFPPFRKSGPAHEYETFQKILSLSYTFASNFDPIAKDLVEKLLVISPSERLGSPSHGGSVSVRQHMFFSEIKWDTLPHQEPPLLVPNLEPIAPEGWDDLPVGFEDAEKYHLSRELSLVASEITEDDRIRLLNTQERHNPFNRFVRGRLILKQGILFKRRGLFSRKRMFL…	AGC	PDK1		231.5	2.6e-66	0.876728	AGC/PDK1	full	Sharmatobium_A_06757	AGC/PDK1	Smp_094250	AGC/PDK1	15	318	Environmental Information Processing, Cellular processes	Signal transduction, Cell growth and death, cellular community (eukaryotes)	FoxO signaling pathway, Sphingolipid signaling pathway, PI3K-Akt signaling pathway, AMPK signaling pathway, mTOR signaling pathway, Apoptosis, Focal adhesion	K06276	1	1	0.67	2biy:A	(7S)-HYDROXYL-STAUROSPORINE, AR-12	45
Sjp_0062340	MSVFRFHFQINYFIKQGYYQVYLAVSRKTNQALAIKVLKKDAVKQRKEVDNVMSERNVLVKSLNHPFLCKLHFSFQSTTKLYFVLDYINGGELFYHIQRERTFTETRTRFYAAQIASALGYLHSENIIYRDLKPENILLDSKGYAILTDFGLCKQNLDNQSTTLTFCGTPEYLAPEILRKQPYDFAVDWWCLGCVIYEMLHGLPPFYSENRAHMYRYILERPLKTRNTLSSPTQNILFRLLQKDKINRLGSKSDFEEISRHRFFKDIDWVKLSERKLIAPFLPSVTSSADTRNISPEFVNSAVPNSVICSVMRARNLHGIDETFSGFSYVPTNSTYTSP	AGC	SGK		284.4	2.9e-82	0.883608	AGC/SGK	full	Shaematobium_A_04452	AGC/SGK			8	339	Environmental Information Processing	Signal transduction	FoxO signaling pathway, PI3K-Akt signaling pathway, mTOR signaling pathway	K13302	1	1	0.34	3ocb:A	MSC-2363318A, BAY-1125976, SR-13668	44
Sjp_0026020	MSQKDANKVVTVVAYMCQGDKSKEISYTDAKVIGNGSFGVVYQARLLETDEVVAVKKVLQDRRFKNRELQIMRQLDHPNIVQLKYFFHFVGDRKDDVYLNLVLEFIPETVYRVARRYARQKETIPLLFVKLYMYQLFRSLAYIHHKGICHRDIKPQNLLLNPATAVLKLCDFGSAKVLVRGEPNVSYICSRYYRAPELIFGAVDYTCQIDVWSAGCVLAELLLGQPIFPGESGVDQLVEIIKVLGTPSREQIHEMNPDYREFKFPQIKPHLWSKVFRPRVPSEAIQMVSQLLDYTPSKRLEPLDACLHCFFDELRQEETRLPNDRPLPPLFNLTPYEMTMRDDMYKFLQPSRSSGGAGSGGTESSNLPPTSSLSTAEQQQQALHCTSHIKDRTTDTVCG…	CMGC	GSK		254.2	3.7e-73	0.834274	CMGC/GSK	full	Shaematobium_A_04108	CMGC/GSK	Smp_008260.1	CMGC/GSK	26	346					1	1	0.78	1j1c:B	TIDEGLUSIB, LY-2090314	73
Sjp_0092070	MGNAQTAKKGDPADVKALLEEAKKEFLEKWEKPAQNTATLDSFDRIKTLGTGSFGRVMLVQHKVSKEYYAMKILDKQKVVKLKQVEHTLNEKRILQAISFPFLVRLDYHFKDNSNLYMVLEFVNGGEMFSHLRRIGRFSSTELSFLPKLLDNTPDEESPENTEFVLTNHKFMNTFLYFCLFLIIYVHVHSESHSRFYASQVVLAFEYLHHLELVYRDLKPENILIDQYGYLKITDFGFAKRVKGRTWTLCGTPEYLAPEIILSKGYNKAVDWWALGVLVYEMAAGYPPFFADQPIQIYERIVSGKDWSLKIASVNSRPLV	AGC	PKA		208.6	2e-59	0.854474	AGC/PKA	full			Smp_152330	AGC/PKA	33	320	Environmental Information Processing, Cellular processes	Signal transduction, Cell growth and death, cellular community (eukaryotes)	Ras signaling pathway, MAPK signaling pathway, Wnt signaling pathway, Hedgehog signaling pathway, Calcium signaling pathway, cAMP signaling pathway, Oocyte meiosis, gap junction	K04345	1	1	0.35	1syk:A		59
Sjp_0046550	MNSELQPIKINSYDDENHSTGVASSTNEAEVNSETNNNPISYITLLRNSSFINKGISFVEKFKMGSMISEMNATNKSPFSEEQVREEQQQQVIKSPVTPRNVDLQRELQKMPFISNSPSKQIKSSTQHGSSINNRKLFLSNQSIHDAEVKHSIIKKRSPSRTINKLQPSDKINTLSHSKTVHGCRDIAHISLEAAPKSSNLSASINDAASMTIKPVNRNKSGIVNMNRCHYGNYPTLIGDDDQYERAHNDPTENSKTQQYNATNDNTNLKLPTVRTNVSTSASTGTYQQKQNIPYSKCWYNVDEFNHLSRSCNSVLHHSPRQGNYCKLKEAENQIEERDSYIRYLQSILFRRDQVIQQLIKQVPESYIPEEYYEYLGEVGVHTKPPILECHKPKQVQMC…	AGC	PKG						re-classified			Smp_151100	AGC/PKG			Environmental Information Processing, Cellular processes	Signal transduction, cellular community (eukaryotes)	CGMP-PKG signaling pathway, Gap junction	K07376
