# Supplementary material for: Computationally-guided drug repurposing enables the discovery of kinase targets and inhibitors as new schistosomicidal agents
Source: PLoS Comput Biol. 2018 Oct 22;14(10):e1006515. doi: 10.1371/journal.pcbi.1006515 (PMC6211772; doi:10.1371/journal.pcbi.1006515)
Supplement: S4 Table — (CSV) [file pcbi.1006515.s004.csv]

# list of xtal het groups (ligands) we are not interested in
# metals	metal-water complexes	various ligands and 20 aminoacids
# aminoacids: 'ALA'	'ARG'	'ASN'	'ASP'	'CYS'	'GLN'	'GLU'	'GLY'	'HIS'	'ILE'
# 'LEU'	'LYS'	'MET'	'PHE'	'PRO'	'SER'	'THR'	'TRP'	'TYR'	'VAL']
################################################################################
'0KA'	'1CU'	'202'	'2CL'	'2OF'	'3AT'	'3BB'	'3BR'	'3GR'	'3OF'	'4MZ'	'5GP'	'5MP'	'__A'	'A5P'	'ACE'	'ACN'	'ACT'	'ACY'	'ADP'	'ADN'	'AF4'	'AG'	'AGI'	'ALA'	'AOV'	'APC'	'ARG'	'ARS'	'ASN'	'ASP'	'ATP'	'AU'	'AZI'	'B'	'BA'	'BCT'	'BE'	'BF2'	'BI'	'BMA'	'BO3'	'__C'	'CA'	'_CA'	'CA+'	'CAC'	'CD'	'CD1'	'CD3'
[truncated: 277 more columns]
